# Supplementary material for: (1Z)-1-(1-Benzo­furan-2-yl)ethanone oxime
Source: Acta Crystallogr Sect E Struct Rep Online. 2013 Dec 14;70(Pt 1):o40. doi: 10.1107/S1600536813033102 (PMC3914083; doi:10.1107/S1600536813033102)
Supplement: Supplementary file 1 [file e-70-00o40-sup1.cif]

##############################################################################
#                                                                            #
# This CIF contains the data in a paper accepted for publication in          #
# Acta Crystallographica Section E. It conforms to the requirements of       #
# Notes for Authors for Acta Crystallographica Section E, and has been       #
# peer reviewed under the auspices of the IUCr Commission on Journals.       #
#                                                                            #
# Full details of the Crystallographic Information File format               #
# are given in the paper "The Crystallographic Information File (CIF):       #
# a New Standard Archive File for Crystallography" by S. R. Hall, F. H.      #
# Allen and I. D. Brown [Acta Cryst. (1991), A47, 655-685].                  #
#                                                                            #
# The current version of the core CIF dictionary is obtainable from          #
# ftp://ftp.iucr.org/pub/cif_core.dic.                                       #
#                                                                            #
# Software is freely available for graphical display of the structure(s)     #
# in this CIF. For information consult the CIF software page                 #
# http://www.iucr.org/resources/cif/software.                                #
#                                                                            #
# This file may be used for bona fide research purposes within the           #
# scientific community so long as proper attribution is given to the journal # 
# article from which it was obtained.                                        #
#                                                                            #
##############################################################################
data_I
_audit_creation_method     SHELXL-97
_database_code_depnum_ccdc_archive     'CCDC 975717'
_chemical_name_systematic
;
(1<i>Z</i>)-1-(1-Benzofuran-2-yl)ethanone oxime
;
_chemical_name_common     ?
_chemical_formula_moiety     'C10 H9 N O2'
_chemical_formula_sum     'C10 H9 N O2'
_chemical_formula_iupac     'C10 H9 N O2'
_chemical_formula_weight     175.18
_chemical_melting_point     473
_symmetry_cell_setting     monoclinic
_symmetry_space_group_name_H-M     'P 21/c'
_symmetry_space_group_name_hall     '-P 2ybc'
loop_
    _symmetry_equiv_pos_as_xyz
    'x, y, z'
    '-x, y+1/2, -z+1/2'
    '-x, -y, -z'
    'x, -y-1/2, z-1/2'
_cell_length_a     9.5727(12)
_cell_length_b     4.7303(8)
_cell_length_c     18.756(2)
_cell_angle_alpha     90.00
_cell_angle_beta     96.178(6)
_cell_angle_gamma     90.00
_cell_volume     844.4(2)
_cell_formula_units_Z     4
_cell_measurement_reflns_used     1331
_cell_measurement_theta_min     4.7
_cell_measurement_theta_max     64.6
_cell_measurement_temperature     293(2)
_cell_special_details     Prism
_exptl_crystal_description     prism
_exptl_crystal_colour     colourless
_exptl_crystal_size_max     0.35
_exptl_crystal_size_mid     0.27
_exptl_crystal_size_min     0.22
_exptl_crystal_density_diffrn     1.378
_exptl_crystal_density_meas     ?
_exptl_crystal_density_method     'not measured'
_exptl_crystal_F_000     368
_exptl_absorpt_coefficient_mu     0.799
_exptl_absorpt_correction_type     multi-scan
_exptl_absorpt_process_details     '(SADABS; Bruker, 2009)'
_exptl_absorpt_correction_T_min     0.772
_exptl_absorpt_correction_T_max     0.839
_exptl_special_details     ?
_diffrn_ambient_temperature     293(2)
_diffrn_radiation_type     CuK\a
_diffrn_radiation_wavelength     1.54178
_diffrn_radiation_source     'fine-focus sealed tube'
_diffrn_radiation_monochromator     graphite
_diffrn_measurement_device_type     'Bruker APEXII CCD'
_diffrn_measurement_method     '\f and \w scans'
_diffrn_detector_area_resol_mean     ?
_diffrn_reflns_number     2478
_diffrn_reflns_av_R_equivalents     0.0188
_diffrn_reflns_av_sigmaI/netI     0.0236
_diffrn_reflns_theta_min     4.65
_diffrn_reflns_theta_max     64.60
_diffrn_reflns_theta_full     64.60
_diffrn_measured_fraction_theta_max     0.932
_diffrn_measured_fraction_theta_full     0.932
_diffrn_reflns_limit_h_min     -11
_diffrn_reflns_limit_h_max     10
_diffrn_reflns_limit_k_min     -5
_diffrn_reflns_limit_k_max     2
_diffrn_reflns_limit_l_min     -20
_diffrn_reflns_limit_l_max     21
_diffrn_standards_number     0
_diffrn_standards_interval_count     ?
_diffrn_standards_interval_time     ?
_diffrn_standards_decay_%     ?
_refine_special_details
;
Refinement of <i>F</i>^2^ against ALL reflections. The weighted <i>R</i>-factor
<i>wR</i> and goodness of fit <i>S</i> are based on <i>F</i>^2^, conventional
<i>R</i>-factors <i>R</i> are based on <i>F</i>, with <i>F</i> set to zero for
negative <i>F</i>^2^. The threshold expression of <i>F</i>^2^ >
2\s(<i>F</i>^2^) is used only for calculating <i>R</i>-factors(gt) <i>etc</i>.
and is not relevant to the choice of reflections for refinement.
<i>R</i>-factors based on <i>F</i>^2^ are statistically about twice as large
as those based on <i>F</i>, and <i>R</i>- factors based on ALL data will be
even larger.
;
_reflns_number_total     1333
_reflns_number_gt     1199
_reflns_threshold_expression     I>2\s(I)
_refine_ls_structure_factor_coef     Fsqd
_refine_ls_matrix_type     full
_refine_ls_R_factor_all     0.0652
_refine_ls_R_factor_gt     0.0621
_refine_ls_wR_factor_gt     0.1431
_refine_ls_wR_factor_ref     0.1464
_refine_ls_goodness_of_fit_ref     1.065
_refine_ls_restrained_S_all     1.065
_refine_ls_number_reflns     1333
_refine_ls_number_parameters     120
_refine_ls_number_restraints     0
_refine_ls_hydrogen_treatment     constr
_refine_ls_weighting_scheme     calc
_refine_ls_weighting_details
         'calc w=1/[\s^2^(Fo^2^)+(0.1028P)^2^+0.2023P] where P=(Fo^2^+2Fc^2^)/3'
_atom_sites_solution_hydrogens     geom
_atom_sites_solution_primary     direct
_atom_sites_solution_secondary     difmap
_refine_ls_shift/su_max     0.000
_refine_ls_shift/su_mean     0.000
_refine_diff_density_max     0.221
_refine_diff_density_min     -0.398
_refine_ls_extinction_method     none
_refine_ls_extinction_coef     ?
loop_
    _atom_type_symbol
    _atom_type_description
    _atom_type_scat_dispersion_real
    _atom_type_scat_dispersion_imag
    _atom_type_scat_source
    'C' 'C' 0.0181 0.0091
                         'International Tables Vol C Tables 4.2.6.8 and 6.1.1.4'
    'H' 'H' 0.0000 0.0000
                         'International Tables Vol C Tables 4.2.6.8 and 6.1.1.4'
    'N' 'N' 0.0311 0.0180
                         'International Tables Vol C Tables 4.2.6.8 and 6.1.1.4'
    'O' 'O' 0.0492 0.0322
                         'International Tables Vol C Tables 4.2.6.8 and 6.1.1.4'
_computing_data_collection     'APEX2 (Bruker, 2009)'
_computing_cell_refinement     'APEX2 and SAINT-Plus (Bruker, 2009)'
_computing_data_reduction     'SAINT-Plus and XPREP (Bruker, 2009)'
_computing_structure_solution     'SHELXS97 (Sheldrick, 2008)'
_computing_structure_refinement     'SHELXL97 (Sheldrick, 2008)'
_computing_molecular_graphics     'Mercury (Macrae <i>et al.</i>, 2008)'
_computing_publication_material     'SHELXL97 (Sheldrick, 2008)'
loop_
    _atom_site_type_symbol
    _atom_site_label
    _atom_site_fract_x
    _atom_site_fract_y
    _atom_site_fract_z
    _atom_site_U_iso_or_equiv
    _atom_site_adp_type
    _atom_site_calc_flag
    _atom_site_refinement_flags
    _atom_site_occupancy
    _atom_site_symmetry_multiplicity
    _atom_site_disorder_assembly
    _atom_site_disorder_group
    C C1 1.04643(18) 0.3538(4) 0.41182(10) 0.0348(5) Uani d . 1 1 . .
    C C2 1.06183(18) 0.5553(4) 0.35964(10) 0.0354(5) Uani d . 1 1 . .
    C C3 1.1963(2) 0.6670(5) 0.35443(12) 0.0458(6) Uani d . 1 1 . .
    H H3 1.2109 0.8023 0.3200 0.055 Uiso calc R 1 1 . .
    C C4 1.3051(2) 0.5706(5) 0.40151(12) 0.0464(6) Uani d . 1 1 . .
    H H4 1.3950 0.6408 0.3985 0.056 Uiso calc R 1 1 . .
    C C5 1.2848(2) 0.3703(5) 0.45370(12) 0.0473(6) Uani d . 1 1 . .
    H H5 1.3612 0.3125 0.4851 0.057 Uiso calc R 1 1 . .
    C C6 1.1547(2) 0.2556(5) 0.46007(12) 0.0464(6) Uani d . 1 1 . .
    H H6 1.1406 0.1206 0.4946 0.056 Uiso calc R 1 1 . .
    C C7 0.92452(19) 0.5946(4) 0.32240(10) 0.0377(5) Uani d . 1 1 . .
    H H7 0.9003 0.7176 0.2844 0.045 Uiso calc R 1 1 . .
    C C8 0.83702(18) 0.4191(4) 0.35294(9) 0.0318(5) Uani d . 1 1 . .
    C C9 0.68805(17) 0.3508(4) 0.34237(9) 0.0312(5) Uani d . 1 1 . .
    C C10 0.63408(19) 0.1283(5) 0.38897(11) 0.0402(5) Uani d . 1 1 . .
    H H10A 0.5356 0.0996 0.3752 0.060 Uiso calc R 1 1 . .
    H H10B 0.6482 0.1879 0.4381 0.060 Uiso calc R 1 1 . .
    H H10C 0.6838 -0.0453 0.3835 0.060 Uiso calc R 1 1 . .
    N N1 0.59615(15) 0.4690(3) 0.29671(8) 0.0351(4) Uani d . 1 1 . .
    O O1 0.90954(12) 0.2666(3) 0.40845(7) 0.0375(4) Uani d . 1 1 . .
    O O2 0.65313(13) 0.6771(3) 0.25538(7) 0.0417(4) Uani d . 1 1 . .
    H H2 0.5897 0.7764 0.2361 0.063 Uiso calc R 1 1 . .
loop_
    _atom_site_aniso_label
    _atom_site_aniso_U_11
    _atom_site_aniso_U_22
    _atom_site_aniso_U_33
    _atom_site_aniso_U_12
    _atom_site_aniso_U_13
    _atom_site_aniso_U_23
    C1 0.0229(9) 0.0405(11) 0.0394(10) -0.0014(7) -0.0031(7) -0.0013(8)
    C2 0.0281(9) 0.0408(11) 0.0362(9) -0.0008(7) -0.0014(7) -0.0015(8)
    C3 0.0338(10) 0.0546(14) 0.0491(12) -0.0073(9) 0.0052(8) 0.0056(10)
    C4 0.0256(9) 0.0568(14) 0.0560(12) -0.0056(8) 0.0009(8) -0.0058(10)
    C5 0.0294(10) 0.0572(14) 0.0526(12) 0.0018(9) -0.0084(8) -0.0023(10)
    C6 0.0316(11) 0.0553(14) 0.0497(12) -0.0009(9) -0.0075(8) 0.0113(10)
    C7 0.0312(10) 0.0441(11) 0.0361(9) -0.0003(8) -0.0036(7) 0.0064(8)
    C8 0.0275(9) 0.0341(10) 0.0318(9) 0.0022(7) -0.0059(7) -0.0009(7)
    C9 0.0255(9) 0.0332(10) 0.0332(9) 0.0006(7) -0.0041(7) -0.0045(7)
    C10 0.0317(10) 0.0418(12) 0.0455(11) -0.0051(8) -0.0034(8) 0.0028(8)
    N1 0.0286(8) 0.0373(10) 0.0376(8) -0.0004(6) -0.0043(6) -0.0024(6)
    O1 0.0254(7) 0.0431(9) 0.0417(8) -0.0027(5) -0.0068(5) 0.0092(6)
    O2 0.0326(7) 0.0471(9) 0.0432(8) 0.0027(6) -0.0059(6) 0.0107(6)
_geom_special_details
;
All s.u.'s (except the s.u. in the dihedral angle between two l.s. planes) are
estimated using the full covariance matrix. The cell s.u.'s are taken into
account individually in the estimation of s.u.'s in distances, angles and
torsion angles; correlations between s.u.'s in cell parameters are only used
when they are defined by crystal symmetry. An approximate (isotropic)
treatment of cell s.u.'s is used for estimating s.u.'s involving l.s. planes.
;
loop_
    _geom_bond_atom_site_label_1
    _geom_bond_atom_site_label_2
    _geom_bond_site_symmetry_2
    _geom_bond_distance
    _geom_bond_publ_flag
    C1 O1 . 1.369(2) ?
    C1 C6 . 1.381(3) ?
    C1 C2 . 1.385(3) ?
    C2 C3 . 1.404(3) ?
    C2 C7 . 1.433(3) ?
    C3 C4 . 1.370(3) ?
    C3 H3 . 0.9300 ?
    C4 C5 . 1.391(3) ?
    C4 H4 . 0.9300 ?
    C5 C6 . 1.375(3) ?
    C5 H5 . 0.9300 ?
    C6 H6 . 0.9300 ?
    C7 C8 . 1.350(3) ?
    C7 H7 . 0.9300 ?
    C8 O1 . 1.390(2) ?
    C8 C9 . 1.455(2) ?
    C9 N1 . 1.288(2) ?
    C9 C10 . 1.495(3) ?
    C10 H10A . 0.9600 ?
    C10 H10B . 0.9600 ?
    C10 H10C . 0.9600 ?
    N1 O2 . 1.400(2) ?
    O2 H2 . 0.8200 ?
loop_
    _geom_angle_atom_site_label_1
    _geom_angle_atom_site_label_2
    _geom_angle_atom_site_label_3
    _geom_angle_site_symmetry_1
    _geom_angle_site_symmetry_3
    _geom_angle
    _geom_angle_publ_flag
    O1 C1 C6 . . 125.18(18) ?
    O1 C1 C2 . . 110.42(15) ?
    C6 C1 C2 . . 124.40(17) ?
    C1 C2 C3 . . 118.42(17) ?
    C1 C2 C7 . . 105.77(16) ?
    C3 C2 C7 . . 135.81(19) ?
    C4 C3 C2 . . 118.0(2) ?
    C4 C3 H3 . . 121.0 ?
    C2 C3 H3 . . 121.0 ?
    C3 C4 C5 . . 121.75(18) ?
    C3 C4 H4 . . 119.1 ?
    C5 C4 H4 . . 119.1 ?
    C6 C5 C4 . . 121.77(19) ?
    C6 C5 H5 . . 119.1 ?
    C4 C5 H5 . . 119.1 ?
    C5 C6 C1 . . 115.7(2) ?
    C5 C6 H6 . . 122.2 ?
    C1 C6 H6 . . 122.2 ?
    C8 C7 C2 . . 106.98(17) ?
    C8 C7 H7 . . 126.5 ?
    C2 C7 H7 . . 126.5 ?
    C7 C8 O1 . . 110.76(15) ?
    C7 C8 C9 . . 136.28(17) ?
    O1 C8 C9 . . 112.96(15) ?
    N1 C9 C8 . . 125.71(18) ?
    N1 C9 C10 . . 116.12(15) ?
    C8 C9 C10 . . 118.16(15) ?
    C9 C10 H10A . . 109.5 ?
    C9 C10 H10B . . 109.5 ?
    H10A C10 H10B . . 109.5 ?
    C9 C10 H10C . . 109.5 ?
    H10A C10 H10C . . 109.5 ?
    H10B C10 H10C . . 109.5 ?
    C9 N1 O2 . . 113.26(14) ?
    C1 O1 C8 . . 106.06(14) ?
    N1 O2 H2 . . 109.5 ?
loop_
    _geom_torsion_atom_site_label_1
    _geom_torsion_atom_site_label_2
    _geom_torsion_atom_site_label_3
    _geom_torsion_atom_site_label_4
    _geom_torsion_site_symmetry_1
    _geom_torsion_site_symmetry_2
    _geom_torsion_site_symmetry_3
    _geom_torsion_site_symmetry_4
    _geom_torsion
    _geom_torsion_publ_flag
    O1 C1 C2 C3 . . . . -179.18(17) ?
    C6 C1 C2 C3 . . . . 0.6(3) ?
    O1 C1 C2 C7 . . . . 0.5(2) ?
    C6 C1 C2 C7 . . . . -179.7(2) ?
    C1 C2 C3 C4 . . . . -0.1(3) ?
    C7 C2 C3 C4 . . . . -179.7(2) ?
    C2 C3 C4 C5 . . . . -0.6(3) ?
    C3 C4 C5 C6 . . . . 1.0(4) ?
    C4 C5 C6 C1 . . . . -0.5(3) ?
    O1 C1 C6 C5 . . . . 179.47(19) ?
    C2 C1 C6 C5 . . . . -0.3(3) ?
    C1 C2 C7 C8 . . . . -0.3(2) ?
    C3 C2 C7 C8 . . . . 179.2(2) ?
    C2 C7 C8 O1 . . . . 0.1(2) ?
    C2 C7 C8 C9 . . . . -179.9(2) ?
    C7 C8 C9 N1 . . . . -3.0(4) ?
    O1 C8 C9 N1 . . . . 177.02(16) ?
    C7 C8 C9 C10 . . . . 178.2(2) ?
    O1 C8 C9 C10 . . . . -1.7(2) ?
    C8 C9 N1 O2 . . . . 0.6(3) ?
    C10 C9 N1 O2 . . . . 179.33(15) ?
    C6 C1 O1 C8 . . . . 179.8(2) ?
    C2 C1 O1 C8 . . . . -0.4(2) ?
    C7 C8 O1 C1 . . . . 0.2(2) ?
    C9 C8 O1 C1 . . . . -179.84(14) ?
loop_
    _geom_hbond_atom_site_label_D
    _geom_hbond_atom_site_label_H
    _geom_hbond_atom_site_label_A
    _geom_hbond_site_symmetry_A
    _geom_hbond_distance_DH
    _geom_hbond_distance_HA
    _geom_hbond_distance_DA
    _geom_hbond_angle_DHA
    O2 H2 N1 2_655 0.82 2.03 2.838(2) 166
_iucr_refine_instructions_details
;
TITL sreemivas_a1_0m in P2(1)/c
CELL  1.54178   9.5727   4.7303  18.7562   90.000   96.178   90.000
ZERR     4.00   0.0012   0.0008   0.0024    0.000    0.006    0.000
LATT   1
SYMM  - X, 1/2 + Y, 1/2 - Z
SFAC  C    H    N    O
UNIT  40   36   4    8
MERG   2
OMIT     0.00 130.00
ACTA
CONF
HTAB
BOND $H
TEMP 20.00
MPLA   C1 C2 C3 C4 C5 C6 C7 C8 C9 C10 O1 O2 N1
FMAP   2
PLAN   20
BOND
L.S.   20
WGHT      0.1028      0.2023
FVAR       0.32036
MOLE    1
C1    1    1.046450    0.353964    0.411821    11.00000    0.02268    0.04005 =
         0.03972   -0.00147   -0.00315   -0.00129
C2    1    1.061824    0.555520    0.359660    11.00000    0.02829    0.04034 =
         0.03631   -0.00121   -0.00139   -0.00044
C3    1    1.196292    0.666886    0.354525    11.00000    0.03368    0.05486 =
         0.04930    0.00567    0.00515   -0.00733
AFIX  43
H3    2    1.210951    0.802362    0.320175    11.00000   -1.20000
AFIX   0
C4    1    1.305070    0.570658    0.401415    11.00000    0.02574    0.05606 =
         0.05591   -0.00607    0.00106   -0.00601
AFIX  43
H4    2    1.394969    0.640801    0.398304    11.00000   -1.20000
AFIX   0
C5    1    1.284793    0.370070    0.453797    11.00000    0.02905    0.05694 =
         0.05257   -0.00200   -0.00847    0.00229
AFIX  43
H5    2    1.361174    0.312107    0.485246    11.00000   -1.20000
AFIX   0
C6    1    1.154693    0.255997    0.460067    11.00000    0.03163    0.05455 =
         0.05030    0.01189   -0.00723   -0.00013
AFIX  43
H6    2    1.140445    0.121214    0.494651    11.00000   -1.20000
AFIX   0
C7    1    0.924475    0.594685    0.322466    11.00000    0.03126    0.04375 =
         0.03585    0.00642   -0.00351   -0.00007
AFIX  43
H7    2    0.900173    0.717898    0.284513    11.00000   -1.20000
AFIX   0
C8    1    0.837103    0.419088    0.352900    11.00000    0.02772    0.03444 =
         0.03166   -0.00051   -0.00605    0.00255
C9    1    0.688102    0.350740    0.342378    11.00000    0.02541    0.03333 =
         0.03314   -0.00410   -0.00409    0.00059
C10   1    0.634145    0.128559    0.388978    11.00000    0.03164    0.04232 =
         0.04534    0.00293   -0.00354   -0.00484
AFIX 137
H10A  2    0.535697    0.099606    0.375143    11.00000   -1.50000
H10B  2    0.648164    0.188330    0.438141    11.00000   -1.50000
H10C  2    0.683906   -0.045013    0.383590    11.00000   -1.50000
AFIX   0
N1    3    0.596160    0.468945    0.296723    11.00000    0.02876    0.03721 =
         0.03776   -0.00233   -0.00428   -0.00042
O1    4    0.909531    0.266651    0.408448    11.00000    0.02524    0.04306 =
         0.04164    0.00905   -0.00684   -0.00267
O2    4    0.653107    0.677035    0.255408    11.00000    0.03264    0.04703 =
         0.04315    0.01094   -0.00583    0.00280
AFIX 147
H2    2    0.589828    0.777704    0.236577    11.00000   -1.50000
HKLF 4  1.0  1.00  0.00  0.00  0.00  1.00  0.00  0.00  0.00  1.00
REM  sreemivas_a1_0m in P2(1)/c
REM R1 =  0.0617 for   1195 Fo > 4sig(Fo)  and  0.0653 for all   1333 data
REM    120 parameters refined using      0 restraints
REM Highest difference peak  0.219,  deepest hole -0.402,  1-sigma level  0.101
END
;
data_New_Global_Publ_Block
_journal_date_recd_electronic     2013-12-04
_journal_date_accepted     2013-12-07
_journal_name_full     'Acta Crystallographica, Section E'
_journal_year     2014
_journal_volume     70
_journal_issue      1
_journal_page_first     o40
_journal_page_last     o40
_journal_paper_category     QO
_journal_paper_doi     10.1107/S1600536813033102
_journal_coeditor_code     HB7169
_publ_contact_author_name     'P. A. Suchetan'
_publ_contact_author_address
;
Department of Studies and Research in Chemistry,U.C.S,
Tumkur University, Tumkur
Karnataka 572 103, India
;
_publ_contact_author_email     'pasuchetan@yahoo.co.in'
_publ_contact_author_fax     ?
_publ_contact_author_phone     '+919844800816'
_publ_section_title
;
(1<i>Z</i>)-1-(1-Benzofuran-2-yl)ethanone oxime
;
loop_
    _publ_author_name
    _publ_author_footnote
    _publ_author_address
    'Arunakumar, D. B.' .
;
Department of Studies and Research in Chemistry
Tumkur University, Tumkur
Karnataka 572 103, India
;
    'Nivedita, R. Desai' .
;
Department of Studies and Research in Chemistry
Tumkur University, Tumkur
Karnataka 572 103, India
;
    'Sreenivasa, S.' .
;
Department of Studies and Research in Chemistry
Tumkur University, Tumkur
Karnataka 572 103, India
;
    'Madan Kumar, S.' .
;
Department of Studies in Physics, University of Mysore,
Manasagangotri, Mysore, India
;
    'Lokanath, N. K.' .
;
Department of Studies in Physics, University of Mysore,
Manasagangotri, Mysore, India
;
    'Suchetan, P. A.' .
;
Department of Studies and Research in Chemistry, U.C.S,
Tumkur University, Tumkur
Karnataka 572 103, India
;
