# Supplementary material for: (1Z)-1-(1-Benzo­furan-2-yl)ethanone oxime
Source: Acta Crystallogr Sect E Struct Rep Online. 2013 Dec 14;70(Pt 1):o40. doi: 10.1107/S1600536813033102 (PMC3914083; doi:10.1107/S1600536813033102)
Supplement: Supplementary file 2 [file e-70-00o40-Isup2.hkl]

#
# h,k,l, Fc-squared, Fo-squared, sigma(Fo-squared) and status flag
#
data_I
_shelx_title ' sreemivas_a1_0m in P2(1)/c'
_shelx_refln_list_code          4
_shelx_F_calc_maximum      122.25
_exptl_crystal_F_000       368.00
_reflns_d_resolution_high  0.8533
 
loop_
 _symmetry_equiv_pos_as_xyz
 'x, y, z'
 '-x, y+1/2, -z+1/2'
 '-x, -y, -z'
 'x, -y-1/2, z-1/2'
 
_cell_length_a     9.5727
_cell_length_b     4.7303
_cell_length_c    18.7562
_cell_angle_alpha  90.000
_cell_angle_beta   96.178
_cell_angle_gamma  90.000
 
_shelx_F_squared_multiplier     1.000
 
loop_
 _refln_index_h
 _refln_index_k
 _refln_index_l
 _refln_F_squared_calc
 _refln_F_squared_meas
 _refln_F_squared_sigma
 _refln_observed_status
   1   0   0     1269.11     1045.31     34.57 o
   2   0   0      851.50      709.84     13.81 o
   3   0   0     2665.02     2118.67     50.35 o
   4   0   0     3701.98     2968.37     68.76 o
   6   0   0        9.80        7.21      0.65 o
   7   0   0      211.84      228.85      5.11 o
   8   0   0      594.12      613.39     13.54 o
   9   0   0      276.37      272.12      7.30 o
   1   1   0      240.74      220.84      4.37 o
   2   1   0       35.91       29.37      0.60 o
   3   1   0        2.46        2.31      0.24 o
   4   1   0       55.92       46.94      2.63 o
   5   1   0        7.31        6.33      1.36 o
   6   1   0        0.39        0.19      0.28 o
   7   1   0       37.07       36.75      1.14 o
   8   1   0       88.45       93.80      1.99 o
   9   1   0      260.87      257.78      4.71 o
  10   1   0        3.20        2.13      0.51 o
   0   2   0      351.43      319.72     13.98 o
   1   2   0      265.10      230.81      4.79 o
   2   2   0       94.00       90.77      2.92 o
   4   2   0      108.26      104.18      5.84 o
   5   2   0       85.52       82.77      1.51 o
   6   2   0       61.37       60.74      1.36 o
   7   2   0       57.44       65.56      1.95 o
   8   2   0        9.88        9.66      1.85 o
   9   2   0       58.49       69.15      1.91 o
  10   2   0        3.55        2.03      0.49 o
   1   3   0      243.90      272.18      4.72 o
   2   3   0      217.75      215.43      4.43 o
   3   3   0        7.84        7.68      0.75 o
   4   3   0      159.21      179.16      3.25 o
   5   3   0      290.17      306.11      6.62 o
   6   3   0        1.87        1.17      0.49 o
   7   3   0       94.40       89.02      2.92 o
   8   3   0      105.46      108.69      3.21 o
   9   3   0       17.47       20.06      1.17 o
   0   4   0      108.06      121.74      4.09 o
   1   4   0        8.03        6.55      0.79 o
   2   4   0       56.63       55.90      2.82 o
   3   4   0      135.95      147.65      4.77 o
   6   4   0       43.86       42.37      1.75 o
   7   4   0        7.18        6.72      0.78 o
 -11   1   1       66.88       59.70      2.34 o
 -10   1   1       15.96       16.36      1.56 o
  -9   1   1      148.69      142.86      2.59 o
  -8   1   1      178.54      196.34      3.17 o
  -7   1   1        4.26        5.67      0.54 o
  -6   1   1       32.07       36.97      1.18 o
  -5   1   1      599.72      667.60      9.12 o
  -4   1   1       48.83       45.58      2.53 o
  -3   1   1      937.36      824.18     10.14 o
  -2   1   1      295.70      265.48      3.39 o
  -1   1   1     1568.87     1444.75     36.86 o
   0   1   1     5163.86     3758.89     70.35 o
   1   1   1      137.50      122.80      2.08 o
   2   1   1        1.65        0.93      0.24 o
   3   1   1       41.99       33.09      0.85 o
   4   1   1      289.46      253.94      5.88 o
   5   1   1        0.47        1.66      0.32 o
   6   1   1        2.72        5.48      0.47 o
   7   1   1      118.97      133.81      2.38 o
   8   1   1      299.08      309.83      4.43 o
   9   1   1       32.56       40.70      1.50 o
  10   1   1        6.22        6.54      1.12 o
 -10   2   1        1.35        1.48      0.44 o
  -9   2   1       25.37       20.32      1.70 o
  -8   2   1        0.94        0.67      0.41 o
  -7   2   1      193.72      203.81      3.77 o
  -6   2   1       45.18       48.72      1.43 o
  -5   2   1       65.93       65.81      1.57 o
  -4   2   1      374.10      395.12      7.35 o
  -1   2   1        7.50        8.94      0.51 o
   0   2   1      284.14      265.59      7.50 o
   1   2   1       52.54       48.00      1.05 o
   2   2   1       63.76       46.85      1.95 o
   4   2   1        0.85        0.81      0.30 o
   5   2   1       57.27       64.01      2.34 o
   6   2   1       42.04       46.21      2.05 o
   7   2   1      555.66      565.20      7.14 o
   8   2   1        6.53        7.61      0.77 o
   9   2   1      159.17      148.65      3.05 o
  10   2   1       41.34       39.86      1.26 o
  -9   3   1        1.02        0.00      0.49 o
  -8   3   1      205.42      217.87      5.26 o
  -7   3   1       49.06       54.83      2.14 o
  -6   3   1       42.73       42.76      1.85 o
  -5   3   1      153.28      160.60      4.09 o
  -4   3   1      598.03      658.23     12.81 o
  -3   3   1        3.27        9.74      1.27 o
  -2   3   1       55.86       65.94      2.63 o
  -1   3   1      168.24      191.55      5.41 o
   0   3   1      155.04      178.09      5.89 o
   1   3   1       26.12       35.09      1.27 o
   2   3   1        2.46        3.53      0.55 o
   3   3   1       17.25       16.35      0.98 o
   4   3   1      137.76      142.52      2.26 o
   5   3   1        0.75        0.52      0.41 o
   6   3   1       50.40       55.51      2.24 o
   7   3   1       16.84       17.92      1.27 o
   8   3   1        7.87        9.25      0.97 o
   9   3   1        1.09        0.39      0.49 o
  -7   4   1        2.14        3.02      0.58 o
  -6   4   1       27.93       24.64      1.36 o
  -4   4   1       75.50       81.81      3.41 o
  -3   4   1       38.54       42.27      2.63 o
  -2   4   1       20.15       22.60      1.95 o
  -1   4   1      171.27      191.48      5.55 o
   0   4   1        7.73        7.55      1.22 o
   1   4   1       31.84       37.63      1.62 o
   2   4   1       47.30       54.60      1.92 o
   3   4   1        4.83        7.79      1.36 o
   6   4   1       55.77       50.35      1.85 o
   7   4   1       19.39       15.29      1.07 o
  -2   5   1       44.01       38.08      2.24 o
  -1   5   1        0.25        0.00      0.97 o
 -11   0   2        5.41        5.94      1.07 o
 -10   0   2       23.05       21.23      1.85 o
  -9   0   2       61.21       56.59      2.92 o
  -8   0   2      113.75      146.48      4.87 o
  -7   0   2       25.30       22.88      1.08 o
  -6   0   2       50.97       66.79      2.09 o
  -4   0   2      469.27      353.58      7.50 o
  -3   0   2      669.95      623.66     12.29 o
  -2   0   2     1084.72      938.84     19.92 o
  -1   0   2     2408.54     2110.92     56.10 o
   0   0   2      310.39      267.53      5.34 o
   1   0   2      531.89      474.10      9.23 o
   2   0   2      100.73       92.04      2.27 o
   3   0   2     3989.86     3053.01     57.78 o
   4   0   2      288.83      208.34      5.06 o
   5   0   2       32.25       46.36      2.05 o
   6   0   2       36.76       42.00      1.36 o
   7   0   2     1160.76     1293.78     17.51 o
   8   0   2      241.15      276.89      7.40 o
   9   0   2       15.43       24.35      2.14 o
  10   0   2       17.43       18.31      1.75 o
 -11   1   2       10.41        9.06      1.07 o
 -10   1   2        8.20        6.72      1.07 o
  -9   1   2       13.14       10.29      0.78 o
  -8   1   2      478.40      499.05      6.36 o
  -7   1   2       94.86       96.54      1.91 o
  -6   1   2       54.67       57.38      1.36 o
  -5   1   2       87.73      119.45      2.34 o
  -4   1   2     1559.95     1279.37     35.45 o
  -3   1   2       60.35       44.93      0.98 o
  -2   1   2      918.19      767.04     10.41 o
  -1   1   2      207.78      200.04      4.02 o
   0   1   2     2617.05     2196.96     33.66 o
   1   1   2        0.07        0.17      0.10 o
   2   1   2      202.14      163.43      2.54 o
   3   1   2     1090.73      872.87     12.13 o
   4   1   2        0.02        0.68      0.58 o
   5   1   2      389.65      405.58      5.95 o
   6   1   2       47.84       48.99      1.25 o
   7   1   2       11.64       13.81      0.81 o
   8   1   2      263.66      271.55      5.24 o
   9   1   2       13.64       11.50      1.61 o
  10   1   2        4.66        6.09      0.72 o
 -10   2   2        1.47        1.91      0.47 o
  -9   2   2      171.57      177.74      3.40 o
  -8   2   2      109.30      102.45      2.45 o
  -7   2   2        3.03        4.79      0.83 o
  -6   2   2      281.41      282.74      5.26 o
  -5   2   2      154.54      173.78      3.02 o
  -4   2   2      463.68      487.08      6.94 o
  -3   2   2       30.90       34.96      1.66 o
  -1   2   2      152.66      137.23      4.48 o
   0   2   2      344.50      350.52      9.93 o
   1   2   2      194.28      169.84      3.75 o
   2   2   2       70.02       65.16      2.73 o
   3   2   2      478.33      486.29     10.03 o
   4   2   2     1572.12     1582.03     38.55 o
   5   2   2       16.87       18.38      0.76 o
   6   2   2       18.56       21.48      0.83 o
   7   2   2       65.53       64.51      1.53 o
   8   2   2      117.34      136.65      2.39 o
   9   2   2        3.79        4.09      0.61 o
  10   2   2        2.45        2.10      0.44 o
  -9   3   2       19.40       22.01      1.27 o
  -8   3   2       46.08       46.16      1.95 o
  -7   3   2       21.92       22.40      1.36 o
  -6   3   2      161.54      156.90      4.09 o
  -5   3   2      353.22      399.02      8.28 o
  -4   3   2       10.79       11.79      2.09 o
  -3   3   2        1.13        0.70      0.34 o
  -2   3   2      219.04      259.56      6.43 o
  -1   3   2      160.35      176.19      4.67 o
   0   3   2       56.92       66.23      1.72 o
   1   3   2      512.53      527.68      7.84 o
   2   3   2        7.97        7.57      0.68 o
   3   3   2       32.88       33.32      1.33 o
   4   3   2        6.15        5.64      0.56 o
   5   3   2      159.52      169.59      3.23 o
   6   3   2      136.98      138.26      2.88 o
   7   3   2       91.16       91.55      3.02 o
   8   3   2       31.80       30.87      1.56 o
   9   3   2        0.04        0.49      0.49 o
  -7   4   2       34.73       31.65      1.46 o
  -6   4   2       19.10       17.53      1.17 o
  -5   4   2       34.16       29.22      1.36 o
  -4   4   2        5.15        7.99      1.36 o
  -3   4   2        5.25        8.96      1.56 o
  -2   4   2       11.70       10.23      1.46 o
  -1   4   2       18.52       17.04      1.66 o
   0   4   2        2.81        5.16      0.97 o
   1   4   2       55.04       66.33      4.87 o
   2   4   2       34.14       35.47      2.14 o
   3   4   2       44.67       54.83      2.63 o
   6   4   2       10.89       10.91      0.97 o
   7   4   2        0.51        0.97      0.49 o
  -2   5   2        9.69        6.62      1.17 o
  -1   5   2        3.29        3.70      1.17 o
   0   5   2       14.81       16.17      1.56 o
 -11   1   3        7.60        4.97      0.88 o
 -10   1   3        0.78        0.00      0.68 o
  -9   1   3       92.39       95.70      2.00 o
  -8   1   3      109.19       97.24      2.02 o
  -7   1   3        0.62        1.16      0.35 o
  -6   1   3       16.84       18.86      0.74 o
  -5   1   3       29.95       35.78      1.05 o
  -4   1   3      109.83      107.13      4.29 o
  -3   1   3      195.55      185.00      2.92 o
  -2   1   3      798.89      692.19      9.45 o
  -1   1   3     6137.89     4781.47     78.01 o
   0   1   3     4607.13     3719.85     49.32 o
   1   1   3      739.55      648.80      8.89 o
   2   1   3     1912.03     1619.47     21.84 o
   3   1   3      415.94      369.62      5.54 o
   4   1   3     1442.02     1101.14     31.17 o
   5   1   3        0.14        2.65      0.36 o
   6   1   3      188.83      193.01      2.95 o
   7   1   3       53.49       58.02      1.50 o
   8   1   3      319.03      317.87      4.49 o
   9   1   3       21.20       18.23      1.05 o
  10   1   3       12.19       10.95      2.09 o
 -10   2   3       20.68       14.42      0.84 o
  -9   2   3       69.84       66.98      1.87 o
  -8   2   3       43.90       40.08      1.41 o
  -7   2   3       97.19       94.21      2.22 o
  -6   2   3       12.35       16.36      0.86 o
  -5   2   3      191.90      200.88      2.82 o
  -4   2   3        0.55        0.55      0.26 o
  -3   2   3       57.11       60.19      2.24 o
  -1   2   3     2031.53     1772.96     47.92 o
   0   2   3      175.26      156.51      3.94 o
   1   2   3      136.58      140.83      4.67 o
   3   2   3      476.78      493.20      9.93 o
   4   2   3       22.83       24.62      0.82 o
   5   2   3       25.16       26.16      0.87 o
   6   2   3       72.31       77.18      1.62 o
   7   2   3      132.96      144.82      2.50 o
   8   2   3      150.39      155.49      2.63 o
   9   2   3       37.10       32.68      1.41 o
  10   2   3       48.47       41.35      1.23 o
  -9   3   3      150.15      135.18      3.51 o
  -8   3   3       53.98       55.71      2.14 o
  -7   3   3       15.76       17.34      1.17 o
  -6   3   3      248.99      259.85      5.94 o
  -5   3   3       75.63       81.48      2.24 o
  -4   3   3      123.43      130.24      2.60 o
  -3   3   3       10.40        9.35      0.66 o
  -2   3   3      239.14      266.18      6.53 o
  -1   3   3      276.17      298.42      7.01 o
   0   3   3        0.04        0.49      0.49 o
   1   3   3       54.61       60.49      1.65 o
   2   3   3        0.02        0.00      0.73 o
   3   3   3        1.03        0.76      0.97 o
   4   3   3       13.49       11.53      0.77 o
   5   3   3        1.57        2.58      0.73 o
   6   3   3        0.93        0.68      0.41 o
   7   3   3       73.10       76.75      2.16 o
   8   3   3       17.39       15.43      0.91 o
   9   3   3        5.79        3.90      0.68 o
  -7   4   3        2.78        1.85      0.58 o
  -6   4   3        5.60        5.26      0.68 o
  -5   4   3       26.74       24.74      1.27 o
  -4   4   3        2.92        7.30      1.36 o
  -3   4   3       33.85       37.20      2.43 o
  -2   4   3        1.58        3.41      1.07 o
  -1   4   3        5.71        3.99      0.97 o
   0   4   3      203.38      217.97      6.04 o
   1   4   3        0.23        0.00      0.68 o
   2   4   3        1.57        1.32      0.61 o
   3   4   3      266.25      299.68      7.50 o
   4   4   3       35.35       33.99      2.24 o
   6   4   3        1.28        0.88      0.58 o
  -2   5   3        6.34        8.38      1.27 o
  -1   5   3       32.16       31.95      2.14 o
   0   5   3        3.36        2.63      0.97 o
   1   5   3       26.59       30.19      1.95 o
 -11   0   4        0.92        0.88      0.78 o
 -10   0   4       34.48       33.41      2.14 o
  -9   0   4      120.47      118.14      4.29 o
  -8   0   4       23.78       26.78      2.05 o
  -7   0   4        0.09        0.97      0.68 o
  -6   0   4      270.28      307.11      9.06 o
  -5   0   4      208.37      221.47      5.36 o
  -4   0   4      405.10      344.10      7.44 o
  -3   0   4       31.87       37.31      1.31 o
  -2   0   4      190.75      175.74      3.82 o
  -1   0   4    12281.61     7789.81    146.07 o
   0   0   4     5826.66     4490.84    132.36 o
   1   0   4       49.56       40.86      1.24 o
   2   0   4      650.60      568.50     11.36 o
   3   0   4       59.72       47.34      1.72 o
   4   0   4       54.27       42.56      2.43 o
   5   0   4      113.24      133.40      4.09 o
   6   0   4       13.04       14.82      0.98 o
   7   0   4      518.82      540.30     10.37 o
   8   0   4     1779.94     1947.40     36.91 o
   9   0   4       14.17       13.54      1.56 o
  10   0   4       21.57       21.82      1.75 o
 -11   1   4       17.42       14.12      1.27 o
 -10   1   4       58.33       49.28      2.43 o
  -9   1   4       78.16       69.33      1.66 o
  -8   1   4      103.47      108.84      2.15 o
  -7   1   4       25.95       31.20      1.05 o
  -6   1   4       77.09       89.14      1.69 o
  -5   1   4     1112.78     1162.00     12.50 o
  -4   1   4        2.08        1.95      0.78 o
  -3   1   4       38.28       29.24      0.77 o
  -2   1   4        0.17        0.51      0.28 o
  -1   1   4    14944.23     9444.14    144.40 o
   0   1   4     3688.53     3021.46     40.15 o
   1   1   4     1099.15      906.42     12.39 o
   2   1   4      285.72      230.05      3.57 o
   3   1   4      350.54      279.72      8.67 o
   4   1   4      477.34      355.39     11.59 o
   5   1   4      253.06      268.82      3.61 o
   6   1   4       89.01       93.83      1.90 o
   7   1   4      250.28      261.38      3.87 o
   8   1   4       38.27       45.43      1.64 o
   9   1   4        3.85        6.53      1.66 o
  10   1   4        2.85        3.26      0.58 o
 -10   2   4      100.59       95.23      2.02 o
  -9   2   4      145.16      139.43      4.24 o
  -8   2   4       20.47       21.00      1.08 o
  -7   2   4       59.75       58.44      1.71 o
  -6   2   4      203.53      203.22      3.56 o
  -5   2   4        4.46        5.80      0.56 o
  -4   2   4       12.69       12.82      0.66 o
  -3   2   4      499.59      514.34     10.62 o
   3   2   4       53.87       61.20      1.40 o
   4   2   4       11.02       11.46      0.61 o
   5   2   4       58.27       63.32      1.40 o
   6   2   4      137.32      146.46      2.49 o
   7   2   4      116.79      131.71      7.01 o
   8   2   4        1.65        1.47      0.50 o
   9   2   4       46.86       46.36      1.23 o
  -9   3   4        0.21        0.19      0.39 o
  -8   3   4       12.46       12.47      1.07 o
  -7   3   4        0.15        0.19      0.39 o
  -6   3   4       32.34       31.17      1.56 o
  -5   3   4       13.92       15.01      1.61 o
  -4   3   4      136.79      135.67      2.78 o
  -3   3   4        0.18        0.00      0.58 o
  -2   3   4        0.00        1.07      0.49 o
  -1   3   4       73.85       89.80      3.02 o
   0   3   4      143.76      150.28      4.19 o
   1   3   4       14.38       13.44      1.27 o
   2   3   4      146.74      146.15      6.91 o
   3   3   4      224.55      239.49      5.94 o
   4   3   4       84.74       99.55      2.22 o
   5   3   4        3.11        3.83      0.54 o
   6   3   4       29.41       32.23      1.33 o
   7   3   4      184.76      181.00      3.32 o
   8   3   4       24.00       23.60      1.03 o
  -7   4   4       12.39       11.59      0.88 o
  -6   4   4        2.51        2.14      0.58 o
  -5   4   4      153.40      149.01      3.70 o
  -4   4   4      141.20      149.99      4.87 o
  -3   4   4        5.06        6.14      1.36 o
  -2   4   4       11.80       14.02      1.66 o
  -1   4   4        2.98        3.70      0.97 o
   0   4   4       83.10       96.32      3.60 o
   1   4   4       55.32       52.59      2.53 o
   2   4   4       70.97       76.26      3.12 o
   3   4   4        0.04        0.00      0.68 o
   4   4   4      276.20      321.11      7.89 o
   5   4   4        2.80        1.07      0.88 o
   6   4   4       70.99       62.72      2.14 o
  -3   5   4        7.52        6.91      1.17 o
  -2   5   4      121.54      100.51      3.51 o
  -1   5   4        1.96        3.02      0.97 o
   0   5   4        3.92        4.67      1.07 o
   1   5   4       29.32       25.32      1.85 o
   2   5   4      119.46      118.72      3.80 o
 -10   1   5        8.20        8.86      1.17 o
  -9   1   5        2.11        2.99      0.53 o
  -8   1   5        6.87        5.51      0.93 o
  -7   1   5       38.75       46.20      1.25 o
  -6   1   5       48.41       62.87      1.39 o
  -5   1   5      209.83      230.06      3.08 o
  -4   1   5      407.40      325.49     10.32 o
  -3   1   5      231.28      210.63      3.36 o
  -2   1   5        0.32        0.07      0.10 o
  -1   1   5     1269.75     1067.71     16.76 o
   0   1   5      189.68      168.38      2.64 o
   1   1   5      273.30      228.58      3.52 o
   2   1   5      226.27      194.25      3.19 o
   3   1   5       86.50       85.61      3.80 o
   4   1   5      258.24      264.14      4.13 o
   5   1   5      127.13      131.75      3.56 o
   6   1   5      541.30      568.87      6.93 o
   7   1   5        0.50        0.16      0.36 o
   8   1   5      300.30      334.69      5.89 o
   9   1   5       17.68       19.89      1.66 o
  10   1   5        0.47        1.61      0.48 o
 -10   2   5        1.52        3.18      0.93 o
  -9   2   5      216.93      197.03      3.60 o
  -8   2   5       48.50       49.17      1.57 o
  -7   2   5       30.10       26.33      1.12 o
  -6   2   5      821.94      859.06     25.52 o
  -5   2   5        6.44        5.41      0.44 o
  -4   2   5      322.59      314.48      4.84 o
  -3   2   5      153.76      175.06      2.97 o
   0   2   5       48.07       39.44      1.56 o
   2   2   5        0.02        0.00      0.39 o
   3   2   5        4.16        5.14      0.39 o
   4   2   5       40.02       44.02      1.06 o
   5   2   5        1.90        2.19      0.35 o
   6   2   5       63.88       74.07      1.64 o
   7   2   5       27.35       23.52      0.99 o
   8   2   5        2.58        2.35      0.41 o
   9   2   5        0.90        1.33      0.39 o
  -9   3   5       34.26       31.46      1.36 o
  -8   3   5       36.72       38.37      1.66 o
  -7   3   5        8.65       11.01      1.07 o
  -6   3   5      223.18      231.31      5.45 o
  -5   3   5      238.98      273.07      4.65 o
  -4   3   5      126.12      130.68      2.67 o
  -3   3   5       19.53       21.59      0.99 o
  -2   3   5      100.42      117.20      2.34 o
  -1   3   5       13.77       18.89      1.36 o
   0   3   5       21.14       26.49      1.56 o
   1   3   5       39.96       43.63      1.95 o
   2   3   5       40.06       38.96      1.85 o
   3   3   5        5.99        6.04      0.88 o
   4   3   5       77.91       88.51      2.08 o
   5   3   5       29.80       33.68      1.33 o
   6   3   5        0.13        0.29      0.44 o
   7   3   5        0.05        0.76      0.40 o
   8   3   5      101.68       87.39      2.16 o
  -7   4   5        0.00        0.00      0.39 o
  -6   4   5        6.58        5.16      0.68 o
  -5   4   5       11.25       12.17      0.97 o
  -4   4   5       36.20       36.91      2.53 o
  -3   4   5      120.39      121.26      4.29 o
  -2   4   5       34.36       28.83      2.14 o
  -1   4   5        9.96        7.89      1.17 o
   0   4   5       16.09       15.97      1.66 o
   1   4   5       16.93       19.09      1.75 o
   2   4   5        0.42        0.00      0.68 o
   3   4   5      237.40      252.15      6.62 o
   4   4   5       84.21       89.89      3.51 o
   5   4   5       83.78       83.86      3.21 o
   6   4   5        2.08        2.92      0.97 o
  -3   5   5        2.01        1.17      0.88 o
  -2   5   5        0.94        0.88      0.97 o
  -1   5   5        7.42        7.60      1.17 o
   0   5   5        0.41        1.56      0.78 o
   1   5   5       83.19       84.54      3.12 o
   2   5   5       11.83       13.25      1.36 o
 -10   0   6       63.02       51.62      2.53 o
  -9   0   6      277.87      295.30      7.69 o
  -8   0   6      148.03      156.22      4.97 o
  -7   0   6       39.52       43.92      2.34 o
  -6   0   6      422.97      502.09     23.23 o
  -5   0   6     1221.47     1434.42     26.69 o
  -4   0   6      261.25      195.28      6.82 o
  -3   0   6      430.32      322.92      6.95 o
  -2   0   6      387.40      327.17      9.01 o
   0   0   6      369.61      292.54      6.20 o
   1   0   6      885.67      725.52     14.36 o
   2   0   6        6.46        5.49      0.65 o
   3   0   6     3405.30     2536.79     67.88 o
   4   0   6       94.61       72.36      2.63 o
   5   0   6       57.80       57.95      1.64 o
   6   0   6      268.02      300.08      5.11 o
   7   0   6      147.27      168.60      3.49 o
   8   0   6       13.51       12.17      1.56 o
   9   0   6       16.86       20.06      1.85 o
  10   0   6        6.90        3.99      0.97 o
 -10   1   6       12.11       12.17      1.36 o
  -9   1   6       97.81       94.77      2.20 o
  -8   1   6       86.45       86.06      2.17 o
  -7   1   6       73.21       76.43      1.66 o
  -6   1   6       54.45       62.07      1.39 o
  -5   1   6      180.51      199.49      3.43 o
  -4   1   6      124.19      135.18      3.31 o
  -2   1   6       24.22       16.67      0.51 o
  -1   1   6      280.94      237.69      3.64 o
   0   1   6       92.41       87.36      1.87 o
   1   1   6      343.42      285.79      5.04 o
   2   1   6     1306.02     1000.11     19.73 o
   3   1   6      773.73      590.31     17.53 o
   4   1   6       22.53       25.24      1.80 o
   5   1   6       19.18       17.34      0.76 o
   6   1   6      143.65      152.09      2.58 o
   7   1   6      954.71     1070.59     14.87 o
   8   1   6        8.77        6.78      0.75 o
   9   1   6        0.10        0.78      0.68 o
  10   1   6       56.18       49.24      1.48 o
 -10   2   6       19.09       13.06      0.75 o
  -9   2   6       30.52       28.18      1.15 o
  -8   2   6       34.87       37.10      1.36 o
  -7   2   6      206.56      203.61      3.74 o
  -6   2   6       94.37       96.72      2.19 o
  -5   2   6        2.95        1.46      0.34 o
  -4   2   6      136.55      128.41      2.50 o
  -3   2   6      430.30      442.99      6.43 o
  -2   2   6      275.64      292.86      6.53 o
  -1   2   6      825.13      877.42     17.14 o
   0   2   6      720.32      775.35     15.10 o
   1   2   6        4.12        6.72      0.78 o
   2   2   6      201.54      203.46      4.87 o
   3   2   6      213.28      236.93      3.11 o
   4   2   6      312.34      341.51      4.35 o
   5   2   6       94.80      103.58      2.15 o
   6   2   6       74.96       86.48      1.81 o
   7   2   6       34.01       32.40      1.12 o
   8   2   6       36.78       34.23      1.37 o
   9   2   6        9.74        9.83      0.61 o
  -9   3   6        1.91        1.07      0.49 o
  -8   3   6       23.87       22.21      1.27 o
  -7   3   6        0.84        0.68      0.49 o
  -6   3   6      110.65      103.63      3.02 o
  -5   3   6       60.37       70.32      1.91 o
  -4   3   6       35.34       37.83      1.30 o
  -3   3   6       26.05       28.99      1.12 o
  -2   3   6      102.36      110.53      2.29 o
  -1   3   6       51.73       59.70      2.43 o
   0   3   6        5.40       14.32      1.27 o
   1   3   6        0.20        0.49      0.49 o
   2   3   6      228.89      229.07      5.75 o
   3   3   6      326.04      338.71      5.41 o
   4   3   6       22.28       25.35      1.12 o
   5   3   6       16.58       21.60      0.90 o
   6   3   6      109.49      109.72      2.70 o
   7   3   6        0.65        0.58      0.37 o
   8   3   6        0.89        0.45      0.35 o
  -7   4   6        1.81        2.05      0.49 o
  -6   4   6        7.87        8.08      0.78 o
  -5   4   6       27.66       25.42      1.27 o
  -4   4   6       10.07        7.26      0.68 o
  -3   4   6       25.37       20.36      1.95 o
  -2   4   6       87.50       89.89      3.51 o
  -1   4   6        1.14        0.88      0.68 o
   0   4   6       22.90       24.93      1.85 o
   1   4   6       87.81       83.76      3.21 o
   2   4   6      190.58      213.88      5.94 o
   3   4   6       19.46       25.13      1.85 o
   4   4   6        1.01        1.95      0.88 o
   5   4   6       57.15       61.55      2.73 o
   6   4   6        1.07        0.58      0.88 o
  -3   5   6       14.52       11.40      1.27 o
  -2   5   6        3.80        4.87      1.17 o
  -1   5   6       13.43       14.71      1.46 o
   0   5   6       25.42       23.76      1.75 o
   1   5   6       64.93       54.35      2.43 o
   2   5   6        8.82        9.25      1.17 o
 -10   1   7       23.25       27.66      1.85 o
  -9   1   7       41.47       38.94      1.22 o
  -8   1   7       16.98       16.09      1.61 o
  -7   1   7        7.33        5.70      0.61 o
  -6   1   7      180.57      214.57      3.15 o
  -5   1   7        3.30        5.04      0.44 o
  -4   1   7      155.94      163.79      3.70 o
  -2   1   7      125.19      116.09      3.12 o
  -1   1   7     1689.66     1412.80     19.28 o
   0   1   7        0.19        1.70      0.29 o
   1   1   7       32.91       30.29      1.11 o
   2   1   7       28.00       28.83      1.95 o
   3   1   7      958.01     1054.42     13.91 o
   4   1   7       34.76       44.85      1.41 o
   5   1   7       47.49       51.80      1.54 o
   6   1   7       24.30       26.00      2.24 o
   7   1   7       47.76       51.50      1.71 o
   8   1   7       86.21       80.89      2.19 o
   9   1   7       19.13       20.84      3.70 o
 -10   2   7        9.86        9.45      1.07 o
  -9   2   7        8.45        7.38      0.68 o
  -8   2   7        0.61        0.99      0.41 o
  -7   2   7       76.28       79.47      1.98 o
  -6   2   7       76.37       81.55      1.98 o
  -5   2   7       11.01       11.96      0.68 o
  -4   2   7      195.18      218.11      5.36 o
  -3   2   7      574.45      574.87     16.17 o
  -2   2   7     1409.24     1445.04     24.74 o
  -1   2   7     2668.61     2647.85     48.21 o
   0   2   7      664.86      683.80     13.44 o
   1   2   7       94.26       88.26      1.82 o
   2   2   7      131.23      136.28      2.43 o
   3   2   7      277.99      251.76      3.35 o
   4   2   7        5.25        6.48      0.50 o
   5   2   7        5.60        7.39      0.57 o
   6   2   7      292.85      301.36      4.23 o
   7   2   7      364.43      360.54      4.91 o
   8   2   7       55.73       55.76      1.38 o
   9   2   7        0.70        0.00      0.41 o
  -9   3   7        9.87        6.91      0.68 o
  -8   3   7        0.94        0.88      0.49 o
  -7   3   7       26.51       25.81      1.36 o
  -6   3   7       41.21       42.27      1.75 o
  -5   3   7      117.93      128.56      2.74 o
  -4   3   7        1.46        3.02      0.58 o
  -3   3   7        2.17        4.07      0.50 o
  -2   3   7       14.63       17.83      0.97 o
  -1   3   7      299.22      327.65      5.79 o
   0   3   7        9.05        8.90      0.70 o
   1   3   7       22.77       21.04      1.46 o
   2   3   7      211.82      206.48      5.45 o
   3   3   7       17.60       19.82      0.82 o
   4   3   7        4.39        4.62      0.50 o
   5   3   7        3.05        2.93      0.47 o
   6   3   7        0.00        0.02      0.36 o
   7   3   7        4.03        5.36      0.54 o
  -7   4   7       18.88       12.37      0.88 o
  -6   4   7        0.84        1.36      0.49 o
  -5   4   7        0.03        0.00      0.36 o
  -4   4   7        2.54        2.01      0.52 o
  -3   4   7       40.74       36.04      2.43 o
  -2   4   7       77.77       68.18      3.02 o
  -1   4   7       19.25       18.12      1.66 o
   0   4   7        3.22        3.90      0.97 o
   1   4   7        1.02        0.58      0.68 o
   2   4   7      149.14      164.89      4.97 o
   3   4   7        0.05        2.73      0.88 o
   4   4   7        8.78        8.57      1.27 o
   5   4   7        2.89        3.80      0.97 o
   6   4   7       11.11        8.86      1.17 o
  -3   5   7        6.17        6.62      1.07 o
  -2   5   7        2.98        2.43      0.97 o
  -1   5   7       30.38       28.15      1.95 o
   0   5   7       14.02       15.19      1.46 o
   1   5   7       13.77       14.12      1.36 o
   2   5   7        0.63        1.56      0.78 o
 -10   0   8        1.00        1.07      0.78 o
  -9   0   8       30.74       30.09      2.14 o
  -8   0   8       81.71       89.80      3.60 o
  -7   0   8       38.55       47.72      2.43 o
  -6   0   8      104.31      112.59      3.70 o
  -5   0   8       57.24       65.16      4.24 o
  -4   0   8        3.25        5.84      0.88 o
  -3   0   8      140.58      122.26      3.37 o
  -2   0   8      448.97      334.30      7.26 o
  -1   0   8     1100.30      816.74     16.29 o
   0   0   8      189.18      145.73      5.02 o
   1   0   8       40.48       30.48      2.05 o
   2   0   8        1.63        0.58      0.48 o
   3   0   8     1018.41     1140.88     21.52 o
   4   0   8      423.75      512.88     10.81 o
   5   0   8        7.64        8.96      1.17 o
   6   0   8      713.76      853.46     17.53 o
   7   0   8     1044.77     1186.94     23.47 o
   8   0   8       34.36       31.46      2.14 o
   9   0   8       27.14       24.64      1.85 o
 -10   1   8       12.68       10.13      1.17 o
  -9   1   8        3.72        4.46      0.57 o
  -8   1   8       29.10       30.15      1.10 o
  -7   1   8      309.40      330.55      4.51 o
  -6   1   8      425.75      477.10      5.89 o
  -5   1   8      198.89      199.41      2.87 o
  -4   1   8       17.77       17.20      0.69 o
  -3   1   8       14.79       14.80      0.88 o
   0   1   8       32.94       29.61      1.95 o
   2   1   8       71.81       91.45      2.82 o
   3   1   8        4.15        5.92      1.22 o
   4   1   8        0.01        0.00      0.25 o
   5   1   8       14.99       17.46      1.02 o
   6   1   8      426.50      436.11      6.88 o
   7   1   8      510.66      506.40      7.84 o
   8   1   8       60.60       64.38      2.82 o
   9   1   8       14.82       16.39      1.00 o
  -9   2   8       16.44       14.74      0.84 o
  -8   2   8       38.84       39.87      1.36 o
  -7   2   8       17.94       18.64      0.95 o
  -6   2   8       28.86       35.26      1.26 o
  -5   2   8      255.71      244.71      3.37 o
  -4   2   8       55.73       58.78      1.46 o
  -3   2   8       41.28       44.09      1.29 o
  -2   2   8      440.61      409.41      6.02 o
  -1   2   8      941.81      967.77     12.97 o
   0   2   8       25.73       23.60      1.02 o
   1   2   8        6.45        6.12      1.02 o
   2   2   8      403.29      415.23      5.00 o
   3   2   8       80.95       95.69      2.26 o
   4   2   8       13.34       13.89      0.74 o
   5   2   8       22.01       26.13      0.99 o
   6   2   8       79.52       78.15      1.75 o
   7   2   8        1.28        0.21      0.34 o
   8   2   8        7.72        7.80      0.79 o
   9   2   8        2.01        2.73      0.68 o
  -8   3   8        0.05        0.58      0.39 o
  -7   3   8        9.99        7.60      0.88 o
  -6   3   8        0.16        0.68      0.49 o
  -5   3   8      157.65      168.37      3.25 o
  -4   3   8       78.91       76.81      1.94 o
  -3   3   8       43.15       45.26      1.42 o
  -2   3   8      144.25      161.61      5.06 o
  -1   3   8       49.31       48.34      1.45 o
   0   3   8       10.32        9.32      1.31 o
   1   3   8       81.30       69.18      3.51 o
   2   3   8       26.09       27.74      1.16 o
   3   3   8        8.41        9.67      0.81 o
   4   3   8      139.75      143.62      2.79 o
   5   3   8       48.02       49.07      1.31 o
   6   3   8       15.63       16.44      1.21 o
   7   3   8       59.89       52.83      1.62 o
  -6   4   8        3.11        2.82      0.58 o
  -5   4   8       48.02       45.36      1.37 o
  -4   4   8        0.04        0.00      0.37 o
  -3   4   8       71.64       61.96      1.69 o
  -2   4   8       33.44       33.31      2.24 o
  -1   4   8        5.80        5.94      1.07 o
   0   4   8       14.38       15.58      1.66 o
   1   4   8      164.49      160.80      4.77 o
   2   4   8       83.68       88.53      3.41 o
   3   4   8      114.93      119.41      3.99 o
   4   4   8      132.42      133.72      4.29 o
   5   4   8       21.70       22.21      1.75 o
  -2   5   8       18.67       13.83      1.46 o
  -1   5   8        2.84        2.34      0.88 o
   0   5   8        0.67        0.68      0.78 o
   1   5   8        5.06        6.14      0.97 o
 -10   1   9       28.19       27.56      1.75 o
  -9   1   9       72.35       72.03      2.68 o
  -8   1   9        5.39        5.83      0.57 o
  -7   1   9      204.31      219.37      3.35 o
  -6   1   9       78.70       92.06      1.83 o
  -5   1   9       81.39       92.30      1.74 o
  -4   1   9       28.51       32.34      0.89 o
  -3   1   9      185.04      222.11      2.96 o
  -2   1   9        3.22        2.73      0.49 o
   1   1   9       62.27       78.50      2.43 o
   2   1   9       91.81      100.36      2.07 o
   3   1   9      187.47      213.46      3.65 o
   4   1   9        4.03        5.55      0.58 o
   5   1   9      413.74      468.55      7.19 o
   6   1   9        9.36       10.26      0.89 o
   7   1   9       66.87       83.66      3.41 o
   8   1   9        1.01        0.93      0.47 o
   9   1   9       19.99       24.99      1.10 o
  -9   2   9       12.38       11.36      0.75 o
  -8   2   9        4.30        5.78      0.63 o
  -7   2   9      308.42      300.59      4.95 o
  -6   2   9      122.00      129.54      2.68 o
  -5   2   9      372.53      364.69      9.58 o
  -4   2   9        4.24        2.46      0.37 o
  -3   2   9       14.64       20.22      0.75 o
  -2   2   9      284.50      321.20      4.98 o
  -1   2   9        0.28        0.26      0.30 o
   0   2   9      102.71      116.20      2.30 o
   1   2   9       51.75       60.06      1.55 o
   2   2   9       29.81       36.86      1.27 o
   3   2   9       67.04       74.54      1.51 o
   4   2   9       41.38       46.39      1.23 o
   5   2   9        5.19        4.91      0.52 o
   6   2   9       13.85       23.59      1.03 o
   7   2   9       60.07       59.46      1.86 o
   8   2   9        7.76        5.69      0.65 o
  -8   3   9       16.21       16.17      0.97 o
  -7   3   9        0.54        0.29      0.39 o
  -6   3   9       29.62       32.53      1.56 o
  -5   3   9        2.37        1.89      0.44 o
  -4   3   9      106.63      106.66      2.43 o
  -3   3   9       31.03       35.68      1.28 o
  -2   3   9       38.35       44.30      1.45 o
  -1   3   9       88.90       89.39      2.08 o
   0   3   9      115.89      128.29      2.70 o
   1   3   9        1.29        2.43      0.73 o
   2   3   9      301.78      308.55      5.08 o
   3   3   9      226.06      227.21      4.13 o
   4   3   9       52.81       55.96      2.82 o
   5   3   9        1.95        2.20      0.88 o
   6   3   9       45.18       46.51      1.61 o
   7   3   9       23.94       20.02      1.12 o
  -6   4   9       26.39       26.10      1.17 o
  -5   4   9        0.96        0.58      0.49 o
  -4   4   9       44.40       38.33      1.33 o
  -3   4   9        9.38        6.70      0.66 o
  -2   4   9        0.01        0.00      0.68 o
  -1   4   9        2.92        1.75      0.78 o
   0   4   9       52.66       52.79      2.53 o
   1   4   9       75.32       65.64      2.82 o
   2   4   9       79.91       76.26      3.12 o
   3   4   9        0.01        0.49      0.68 o
   4   4   9        5.57        6.43      1.07 o
   5   4   9        1.89        0.49      0.78 o
  -1   5   9        4.19        4.58      0.97 o
   0   5   9       37.77       40.81      1.95 o
 -10   0  10      112.96      100.02      3.41 o
  -9   0  10      120.61      124.76      4.19 o
  -8   0  10       98.75      108.01      3.99 o
  -7   0  10        1.58        3.51      0.88 o
  -6   0  10      316.01      374.29      8.77 o
  -5   0  10       50.14       63.60      2.53 o
  -4   0  10      206.01      217.20     12.03 o
  -3   0  10       13.61       21.07      1.12 o
  -2   0  10       58.18       67.20      2.34 o
   2   0  10     2858.17     3355.13     59.99 o
   3   0  10      223.23      272.02      6.53 o
   4   0  10       11.36       11.88      1.36 o
   5   0  10       52.66       69.34      3.02 o
   6   0  10     1110.99     1251.13     24.54 o
   7   0  10       42.85       49.18      2.63 o
   8   0  10       15.01       15.19      1.56 o
 -10   1  10        2.50        1.85      0.78 o
  -9   1  10       31.00       31.91      1.51 o
  -8   1  10       67.91       67.99      1.62 o
  -7   1  10      212.32      232.72      4.40 o
  -6   1  10       53.03       61.46      1.86 o
  -5   1  10      187.72      207.67      3.05 o
  -4   1  10      125.30      133.17      2.15 o
  -3   1  10      341.68      372.04      4.59 o
  -2   1  10       96.99      103.77      1.72 o
  -1   1  10      372.09      409.54      8.38 o
   0   1  10       25.93       34.96      1.56 o
   1   1  10       72.80       65.40      1.58 o
   2   1  10      230.78      214.95      6.57 o
   3   1  10        7.72       10.34      1.61 o
   4   1  10       56.01       61.85      2.63 o
   5   1  10       16.34       14.22      1.56 o
   6   1  10       16.37       16.36      1.66 o
   7   1  10       34.19       35.14      1.48 o
   8   1  10        0.57        0.63      0.48 o
   9   1  10        1.17        1.18      0.44 o
  -9   2  10        0.53        0.35      0.40 o
  -8   2  10        1.59        1.84      0.47 o
  -7   2  10       21.23       20.41      1.03 o
  -6   2  10       15.47       16.25      0.91 o
  -5   2  10       12.66       13.14      0.77 o
  -4   2  10       81.97       88.12      1.66 o
  -3   2  10       38.78       41.28      1.06 o
  -2   2  10      101.98      106.99      1.81 o
  -1   2  10      255.82      291.00      4.87 o
   0   2  10       77.17       74.78      1.79 o
   1   2  10      629.19      637.19     16.02 o
   2   2  10      192.19      207.21      3.72 o
   3   2  10       44.08       54.82      1.69 o
   4   2  10        4.80        5.86      0.69 o
   5   2  10      152.61      163.96      3.44 o
   6   2  10      180.33      188.42      3.79 o
   7   2  10       70.11       67.50      3.17 o
   8   2  10        2.64        5.15      0.97 o
  -8   3  10        1.08        1.17      0.49 o
  -7   3  10        0.42        0.58      0.39 o
  -6   3  10        3.04        2.73      0.58 o
  -5   3  10        9.81        6.01      0.68 o
  -4   3  10       11.66        9.78      0.84 o
  -3   3  10      103.67      101.33      2.36 o
  -2   3  10      498.72      540.99      8.07 o
  -1   3  10       28.42       35.13      1.31 o
   0   3  10       40.29       42.41      1.43 o
   1   3  10       17.85       21.15      1.10 o
   2   3  10      396.11      413.26      6.50 o
   3   3  10       54.83       51.31      1.65 o
   4   3  10       30.16       27.99      1.23 o
   5   3  10        4.39        5.34      0.65 o
   6   3  10       26.57       25.09      1.41 o
   7   3  10       76.55       57.97      1.54 o
  -6   4  10       21.25       18.02      0.97 o
  -5   4  10        3.23        3.12      0.58 o
  -4   4  10        0.05        0.15      0.83 o
  -3   4  10        5.13        6.24      0.65 o
  -2   4  10       42.58       39.80      1.35 o
  -1   4  10        5.75        2.82      0.88 o
   0   4  10       52.29       51.13      2.53 o
   1   4  10        2.53        1.07      0.78 o
   2   4  10        1.73        2.24      0.78 o
   3   4  10       14.64       15.88      1.56 o
   4   4  10        5.29        7.01      1.07 o
   5   4  10       22.12       22.79      1.66 o
 -10   1  11       12.34        9.25      1.07 o
  -9   1  11        0.00        0.42      0.73 o
  -8   1  11       11.14       12.48      1.08 o
  -7   1  11       66.55       69.76      1.63 o
  -6   1  11        0.65        0.94      0.35 o
  -5   1  11       43.47       46.12      1.41 o
  -4   1  11      118.61      129.98      2.56 o
  -3   1  11      165.97      211.66      3.01 o
  -2   1  11      134.41      144.46      2.25 o
  -1   1  11      146.61      176.03      2.63 o
   0   1  11       13.46       16.88      0.89 o
   1   1  11      119.38      122.48      2.81 o
   2   1  11       25.67       35.17      1.01 o
   3   1  11        1.58        4.17      0.97 o
   4   1  11      125.53      141.06      4.29 o
   5   1  11      272.49      285.51      5.06 o
   6   1  11       79.33       74.09      4.38 o
   7   1  11       33.22       31.55      1.41 o
   8   1  11       30.68       32.59      1.31 o
  -9   2  11        2.88        3.47      0.47 o
  -8   2  11        0.27        0.48      0.40 o
  -7   2  11        0.56        0.49      0.40 o
  -6   2  11       80.08       83.48      2.01 o
  -5   2  11      123.08      125.26      4.04 o
  -4   2  11        2.06        3.86      0.54 o
  -3   2  11       67.35       72.62      1.55 o
  -2   2  11      451.41      486.20      6.38 o
  -1   2  11        6.38        7.48      0.54 o
   0   2  11       11.25       10.58      0.78 o
   1   2  11        1.11        1.07      0.54 o
   2   2  11      159.99      158.09      3.17 o
   3   2  11      196.29      204.93      4.04 o
   4   2  11        0.04        0.09      0.44 o
   5   2  11        0.02        1.12      0.48 o
   6   2  11      325.36      314.24      5.44 o
   7   2  11      122.52      115.10      2.61 o
   8   2  11        2.44        1.24      0.44 o
  -8   3  11        0.06        0.00      0.39 o
  -7   3  11        2.58        2.05      0.49 o
  -6   3  11       37.54       40.71      1.75 o
  -5   3  11       15.64       14.20      0.90 o
  -4   3  11       40.79       36.61      1.40 o
  -3   3  11       40.23       37.69      1.40 o
  -2   3  11      641.51      674.90      9.79 o
  -1   3  11        6.06        6.58      0.70 o
   0   3  11        1.53        1.89      0.51 o
   1   3  11      423.24      466.89      7.22 o
   2   3  11        6.67        6.46      0.69 o
   3   3  11       56.07       58.14      1.79 o
   4   3  11       36.72       38.26      1.44 o
   5   3  11       64.64       56.00      1.71 o
   6   3  11       14.26       12.09      0.86 o
  -5   4  11        0.04        0.58      0.39 o
  -4   4  11       15.04       17.16      1.46 o
  -3   4  11       73.01       57.21      1.59 o
  -2   4  11       97.31       92.96      2.15 o
  -1   4  11        1.45        2.10      0.68 o
   0   4  11        1.75        1.17      0.78 o
   1   4  11        5.85        5.16      0.97 o
   2   4  11        1.04        1.85      0.78 o
   3   4  11       15.79       12.37      1.36 o
   4   4  11        2.65        1.75      0.88 o
  -9   0  12        6.62        6.43      1.07 o
  -8   0  12      221.58      239.49      6.53 o
  -7   0  12      510.19      565.37     12.56 o
  -6   0  12      211.12      224.59      6.23 o
  -5   0  12        2.96        2.14      0.78 o
  -4   0  12        0.51        0.00      0.49 o
  -3   0  12      925.39     1112.54     14.87 o
  -2   0  12      216.50      285.30      4.61 o
  -1   0  12      192.05      232.07      5.21 o
   0   0  12      150.37      167.99      8.23 o
   1   0  12      183.82      219.04      5.36 o
   2   0  12       30.02       33.02      1.75 o
   3   0  12        4.63        6.33      0.97 o
   4   0  12       20.28       16.46      1.66 o
   5   0  12      854.99      987.67     19.77 o
   6   0  12       86.96       73.63      3.12 o
   7   0  12        5.46        3.90      1.07 o
   8   0  12        0.14        1.07      0.58 o
  -9   1  12       46.06       43.24      2.24 o
  -8   1  12        0.78        0.54      0.58 o
  -7   1  12       66.57       64.32      1.56 o
  -6   1  12      145.86      160.28      2.66 o
  -5   1  12       44.15       51.07      1.33 o
  -4   1  12       24.62       27.44      0.94 o
  -3   1  12       38.95       50.75      1.65 o
  -2   1  12       63.30       61.29      1.36 o
  -1   1  12        0.42        0.69      0.30 o
   0   1  12       93.41       99.57      2.20 o
   1   1  12      107.40      111.02      2.41 o
   2   1  12      344.61      369.13      4.72 o
   3   1  12       42.77       49.04      1.58 o
   4   1  12       61.29       74.17      2.07 o
   5   1  12       14.00       16.52      1.22 o
   6   1  12      362.53      352.88      5.92 o
   7   1  12      161.90      157.28      3.27 o
   8   1  12       41.34       39.64      2.05 o
  -8   2  12        1.27        1.70      0.47 o
  -7   2  12       25.54       25.73      1.12 o
  -6   2  12      122.30      132.35      2.70 o
  -5   2  12       12.62       12.47      0.84 o
  -4   2  12      111.17      113.11      2.40 o
  -3   2  12       22.61       24.76      1.03 o
  -2   2  12      171.91      199.55      2.96 o
  -1   2  12        3.67        3.62      0.42 o
   0   2  12      160.96      159.72      3.13 o
   1   2  12       21.17       24.80      1.10 o
   2   2  12        0.05        0.00      0.34 o
   3   2  12      185.70      193.27      3.79 o
   4   2  12        0.61        0.00      0.44 o
   5   2  12        5.32        6.63      0.93 o
   6   2  12       14.31       18.62      1.46 o
   7   2  12       40.18       41.50      1.41 o
  -7   3  12       40.32       37.50      1.46 o
  -6   3  12        1.74        1.75      0.49 o
  -5   3  12       69.81       71.97      2.34 o
  -4   3  12       12.02        9.26      2.00 o
  -3   3  12      275.53      280.44      4.80 o
  -2   3  12      201.28      203.76      3.80 o
  -1   3  12        0.12        0.63      0.41 o
   0   3  12       80.71       73.94      2.01 o
   1   3  12       74.69       76.46      2.05 o
   2   3  12       16.75       16.60      1.07 o
   3   3  12      108.61      111.37      2.58 o
   4   3  12        5.42        4.88      0.65 o
   5   3  12       24.01       19.64      1.41 o
   6   3  12       58.10       53.37      1.51 o
  -5   4  12        1.22        2.14      0.49 o
  -4   4  12        9.78        6.99      0.65 o
  -3   4  12        0.28        0.23      0.36 o
  -2   4  12        1.21        1.26      0.43 o
  -1   4  12        0.05        0.00      0.40 o
   0   4  12       38.10       37.13      1.26 o
   1   4  12        3.36        3.51      0.97 o
   2   4  12       18.26       15.97      1.56 o
   3   4  12        6.48        4.67      0.88 o
  -9   1  13        2.11        2.34      0.78 o
  -8   1  13      113.83      111.81      4.24 o
  -7   1  13       18.23       19.39      1.47 o
  -6   1  13       95.61      103.61      2.03 o
  -5   1  13       24.84       30.67      1.03 o
  -4   1  13       45.20       51.51      1.32 o
  -3   1  13        0.98        2.49      0.37 o
  -2   1  13       30.75       38.58      1.10 o
  -1   1  13       36.27       49.31      1.23 o
   0   1  13      108.15      126.59      2.68 o
   1   1  13       27.72       27.54      1.46 o
   2   1  13      104.88      112.06      2.04 o
   3   1  13        0.82        1.12      0.44 o
   4   1  13      171.66      189.17      3.75 o
   5   1  13       15.90       15.60      1.10 o
   6   1  13       56.06       62.97      1.93 o
   7   1  13       28.99       27.60      1.41 o
  -8   2  13        2.36        1.40      0.41 o
  -7   2  13       22.77       18.81      0.95 o
  -6   2  13        0.02        0.37      0.73 o
  -5   2  13       59.86       55.20      1.57 o
  -4   2  13       28.04       27.49      1.12 o
  -3   2  13        8.33        8.85      0.75 o
  -2   2  13       11.89       13.18      1.51 o
  -1   2  13       29.57       29.92      1.10 o
   0   2  13       60.23       56.96      1.72 o
   1   2  13      518.55      553.67      8.30 o
   2   2  13       78.08       78.34      2.10 o
   3   2  13       62.89       64.89      1.92 o
   4   2  13       73.51       74.20      2.48 o
   5   2  13        3.99        4.14      0.69 o
   6   2  13       27.52       29.20      1.26 o
   7   2  13        2.24        2.10      0.44 o
  -7   3  13       21.75       16.17      0.97 o
  -6   3  13        0.04        0.19      0.39 o
  -5   3  13        4.86        3.99      0.68 o
  -4   3  13       27.39       22.30      1.36 o
  -3   3  13       12.39       13.88      1.17 o
  -2   3  13       60.42       57.49      1.76 o
  -1   3  13       29.45       34.86      2.09 o
   0   3  13      148.93      152.94      3.15 o
   1   3  13      111.38      119.77      2.14 o
   2   3  13       44.22       51.46      1.71 o
   3   3  13       41.41       42.79      1.54 o
   4   3  13       18.58       16.53      1.03 o
   5   3  13       49.68       49.71      1.47 o
  -4   4  13        0.37        0.29      0.39 o
  -3   4  13        1.13        1.51      1.02 o
  -2   4  13        3.96        5.51      0.59 o
  -1   4  13        1.48        2.10      0.63 o
   0   4  13       26.13       24.28      1.03 o
   1   4  13        7.53        7.33      0.65 o
   2   4  13       21.36       19.09      1.66 o
   3   4  13       28.20       23.76      1.75 o
  -9   0  14       33.87       32.04      1.85 o
  -8   0  14      119.14      119.60      3.99 o
  -7   0  14        5.51        6.04      1.07 o
  -6   0  14      144.96      167.13      5.16 o
  -5   0  14       36.05       41.10      2.34 o
  -4   0  14      246.98      272.22      7.01 o
  -3   0  14      313.61      362.89      8.47 o
  -2   0  14      183.36      207.70      3.78 o
  -1   0  14      237.92      277.70      4.71 o
   0   0  14       64.68       62.45      1.79 o
   1   0  14        3.78        6.30      0.69 o
   2   0  14       22.77       29.32      1.75 o
   3   0  14      120.22      120.77      3.90 o
   4   0  14       10.85       14.90      1.56 o
   5   0  14      282.15      267.05      7.21 o
   6   0  14       76.08       63.32      1.86 o
   7   0  14        6.71        5.55      0.97 o
  -9   1  14        5.95        5.84      0.88 o
  -8   1  14       23.50       22.43      1.33 o
  -7   1  14       79.56       75.22      1.69 o
  -6   1  14       36.30       38.68      1.19 o
  -5   1  14        3.85        3.36      0.54 o
  -4   1  14        1.21        2.64      0.40 o
  -3   1  14        0.08        0.44      0.31 o
  -2   1  14        3.86        5.23      0.51 o
  -1   1  14        3.08        4.58      0.48 o
   0   1  14       27.59       28.59      0.99 o
   1   1  14      654.62      706.34     10.12 o
   2   1  14      173.89      184.46      4.97 o
   3   1  14        0.34        0.31      0.41 o
   4   1  14        1.68        1.42      0.73 o
   5   1  14      129.56      134.95      4.67 o
   6   1  14       20.25       22.08      1.16 o
   7   1  14       10.53       10.81      0.79 o
  -8   2  14        8.41        6.28      0.56 o
  -7   2  14       12.98       10.55      0.73 o
  -6   2  14        6.83        5.75      0.97 o
  -5   2  14       17.84       16.47      0.93 o
  -4   2  14      112.05      115.51      2.50 o
  -3   2  14       56.80       62.06      1.75 o
  -2   2  14       23.82       22.51      1.07 o
  -1   2  14       62.02       71.55      3.55 o
   0   2  14      108.36      119.73      2.28 o
   1   2  14      114.96      119.43      2.68 o
   2   2  14        0.69        1.00      0.54 o
   3   2  14       26.18       26.59      1.29 o
   4   2  14       11.69       10.39      0.89 o
   5   2  14        0.18        0.49      0.47 o
   6   2  14        2.01        1.67      0.68 o
  -6   3  14       11.01        9.93      0.88 o
  -5   3  14       10.16       10.42      0.97 o
  -4   3  14        1.19        0.58      0.39 o
  -3   3  14       53.60       43.15      1.85 o
  -2   3  14       71.98       81.64      3.26 o
  -1   3  14        0.77        0.99      0.83 o
   0   3  14       13.77       16.41      1.01 o
   1   3  14       12.70       12.81      0.79 o
   2   3  14       49.32       49.68      1.64 o
   3   3  14       20.59       16.24      1.56 o
   4   3  14       18.67       20.33      1.05 o
   5   3  14       80.29       70.34      1.77 o
  -3   4  14      108.17       79.18      2.14 o
  -2   4  14       59.76       45.35      1.28 o
  -1   4  14       20.66       19.96      1.75 o
   0   4  14        6.81        5.00      0.56 o
   1   4  14        8.33       11.20      1.27 o
  -8   1  15       44.43       46.55      2.24 o
  -7   1  15       15.29       15.28      1.41 o
  -6   1  15      124.19      129.43      2.64 o
  -5   1  15        4.35        4.68      0.54 o
  -4   1  15      108.30      127.06      2.65 o
  -3   1  15       82.38       97.86      1.97 o
  -2   1  15        0.77        1.42      0.39 o
  -1   1  15        4.16        4.81      0.54 o
   0   1  15        0.46        0.63      0.35 o
   1   1  15       26.69       28.85      1.20 o
   2   1  15      136.66      143.46      4.29 o
   3   1  15        1.03        0.49      0.58 o
   4   1  15        4.21        6.23      2.05 o
   5   1  15      312.38      286.86      4.92 o
   6   1  15        5.95        4.13      0.61 o
  -7   2  15        6.54        5.91      0.56 o
  -6   2  15       15.32       15.27      1.07 o
  -5   2  15       13.44       12.00      1.51 o
  -4   2  15       67.20       63.44      3.55 o
  -3   2  15        0.94        0.71      0.40 o
  -2   2  15        0.34        0.26      0.40 o
  -1   2  15        8.53        9.63      0.79 o
   0   2  15      203.13      213.67      3.89 o
   1   2  15       27.41       31.88      1.27 o
   2   2  15       50.21       49.02      1.65 o
   3   2  15      208.98      208.94      4.09 o
   4   2  15      111.01       93.38      2.30 o
   5   2  15        0.37        1.11      0.47 o
  -6   3  15       14.97       11.59      0.78 o
  -5   3  15        3.33        4.67      0.58 o
  -4   3  15       36.90       33.89      1.46 o
  -3   3  15       36.46       36.04      1.66 o
  -2   3  15       12.56       10.81      1.07 o
  -1   3  15        0.00        0.10      0.49 o
   0   3  15       77.94       78.23      2.78 o
   1   3  15        0.13        0.59      0.34 o
   2   3  15        0.01        0.54      0.34 o
   3   3  15        5.38        5.43      0.51 o
   4   3  15        2.63        2.88      0.49 o
  -8   0  16      276.90      239.10      5.94 o
  -7   0  16       76.07       72.66      2.92 o
  -6   0  16      187.77      210.37      5.84 o
  -5   0  16        1.28        0.29      0.68 o
  -4   0  16      138.17      165.08      5.06 o
  -3   0  16        6.60        7.01      1.17 o
  -2   0  16        0.19        0.29      0.58 o
  -1   0  16       91.22      104.89      3.70 o
   0   0  16      233.83      269.59      6.91 o
   1   0  16      136.33      160.57      3.30 o
   2   0  16       23.86       27.78      1.31 o
   3   0  16       97.98      100.72      2.58 o
   4   0  16      150.00      139.08      4.19 o
   5   0  16      117.04       87.27      3.02 o
  -8   1  16       39.68       38.96      1.95 o
  -7   1  16        0.64        0.29      0.68 o
  -6   1  16       20.44       17.20      1.20 o
  -5   1  16       39.24       34.32      1.16 o
  -4   1  16       28.41       30.45      1.07 o
  -3   1  16       24.11       27.87      1.06 o
  -2   1  16        9.66       11.80      0.94 o
  -1   1  16      135.76      142.94      2.49 o
   0   1  16        0.32        0.40      0.37 o
   1   1  16       77.01       78.31      2.07 o
   2   1  16       57.48       59.88      1.85 o
   3   1  16        0.41        0.78      0.68 o
   4   1  16       93.96       87.85      3.12 o
   5   1  16        3.58        2.34      0.78 o
   6   1  16        0.98        0.88      0.68 o
  -7   2  16        4.60        2.67      0.47 o
  -6   2  16        6.08        4.77      0.54 o
  -5   2  16       42.27       37.41      3.55 o
  -4   2  16       45.67       44.24      1.43 o
  -3   2  16       12.55       13.15      0.93 o
  -2   2  16       21.15       18.85      1.01 o
  -1   2  16      105.70      106.75      4.29 o
   0   2  16       26.53       24.87      1.13 o
   1   2  16       19.83       22.28      1.07 o
   2   2  16      148.21      153.08      3.10 o
   3   2  16        4.66        6.01      0.68 o
   4   2  16        9.26       10.26      0.83 o
   5   2  16        0.19        0.34      0.41 o
  -5   3  16        0.64        0.10      0.39 o
  -4   3  16       14.81       12.17      0.88 o
  -3   3  16       85.24       80.64      2.53 o
  -2   3  16        0.09        0.00      0.39 o
  -1   3  16       34.02       29.80      1.46 o
   0   3  16        6.99        7.39      0.65 o
   1   3  16        1.78        1.69      0.40 o
   2   3  16        0.01        0.00      0.30 o
   3   3  16        9.75        7.41      0.55 o
  -7   1  17        6.02        4.77      0.88 o
  -6   1  17        6.13        5.61      1.02 o
  -5   1  17       63.98       66.76      1.66 o
  -4   1  17       16.62       17.59      0.90 o
  -3   1  17        0.57        1.71      1.34 o
  -2   1  17       28.96       28.59      1.06 o
  -1   1  17       18.95       18.18      0.89 o
   0   1  17      218.44      225.18      4.80 o
   1   1  17       20.48       20.20      1.66 o
   2   1  17       39.77       42.20      1.48 o
   3   1  17        0.66        0.12      0.37 o
   4   1  17       14.04       10.74      0.88 o
   5   1  17        9.16        7.25      0.73 o
  -6   2  17        0.00        0.05      0.88 o
  -5   2  17        0.00        0.00      0.68 o
  -4   2  17        0.48        0.84      0.54 o
  -3   2  17        0.31        0.78      0.58 o
  -2   2  17        7.83        8.17      0.83 o
  -1   2  17      132.05      135.53      8.72 o
   0   2  17       32.69       32.32      2.34 o
   1   2  17      142.97      136.35      2.82 o
   2   2  17       10.56       12.84      0.86 o
   3   2  17       58.57       56.96      1.62 o
   4   2  17        5.59        4.39      0.68 o
  -4   3  17        0.30        0.39      0.39 o
  -3   3  17        9.27        7.79      0.78 o
  -2   3  17        0.03        0.00      0.39 o
  -1   3  17        8.29        7.50      0.78 o
   0   3  17        5.16        4.41      0.54 o
   1   3  17       33.41       29.05      1.51 o
   2   3  17        4.65        4.48      0.68 o
  -7   0  18       72.05       59.22      2.43 o
  -6   0  18       11.51       12.47      1.36 o
  -5   0  18        1.70        1.46      0.78 o
  -4   0  18       59.78       70.51      3.02 o
  -3   0  18        0.01        0.00      0.58 o
  -2   0  18        9.12        7.99      1.17 o
  -1   0  18       29.18       29.41      1.95 o
   0   0  18      133.00      153.30      4.67 o
   1   0  18      139.23      155.15      4.67 o
   2   0  18       52.03       53.96      2.53 o
   3   0  18       40.91       33.50      1.95 o
   4   0  18        5.21        4.67      0.97 o
  -7   1  18        4.68        3.80      0.78 o
  -6   1  18        3.29        3.60      0.88 o
  -5   1  18       81.24       78.50      2.92 o
  -4   1  18        1.57        2.21      0.45 o
  -3   1  18        5.32        5.40      0.93 o
  -2   1  18       86.75       81.49      1.77 o
  -1   1  18       27.63       29.41      1.23 o
   0   1  18      205.00      201.96      3.75 o
   1   1  18       15.31       14.26      0.96 o
   2   1  18       78.14       71.75      1.89 o
   3   1  18        6.78        7.46      0.69 o
   4   1  18       84.11       70.24      1.76 o
  -5   2  18        7.16        5.88      0.56 o
  -4   2  18       57.20       47.69      2.48 o
  -3   2  18        0.02        0.00      0.34 o
  -2   2  18        0.31        0.44      0.40 o
  -1   2  18        1.08        1.36      0.68 o
   0   2  18        0.09        0.37      0.37 o
   1   2  18        9.94        9.81      1.27 o
   2   2  18       13.33       11.27      0.76 o
   3   2  18        0.03        0.00      0.49 o
  -3   3  18        1.33        1.07      0.39 o
  -2   3  18        2.62        2.92      0.49 o
  -1   3  18        0.69        1.27      0.49 o
   0   3  18        0.38        0.68      0.49 o
   1   3  18        0.67        0.29      0.49 o
  -6   1  19        6.16        4.87      0.88 o
  -5   1  19       56.52       53.08      2.34 o
  -4   1  19       74.22       75.38      2.92 o
  -3   1  19        0.39        0.10      0.54 o
  -2   1  19        0.12        0.49      0.41 o
  -1   1  19       36.10       36.94      1.33 o
   0   1  19        0.77        0.72      0.78 o
   1   1  19       24.35       24.32      1.10 o
   2   1  19      116.75      103.29      2.27 o
   3   1  19        1.15        0.93      0.41 o
   4   1  19       49.67       34.48      1.75 o
  -4   2  19        0.52        1.00      0.37 o
  -3   2  19        0.08        0.28      0.40 o
  -2   2  19        6.61        6.43      0.88 o
  -1   2  19       50.93       45.52      1.33 o
   0   2  19       21.32       19.08      0.93 o
   1   2  19        0.53        0.78      0.37 o
   2   2  19        6.46        4.47      0.51 o
  -5   0  20        8.13        6.72      0.97 o
  -4   0  20        3.00        2.34      0.68 o
  -3   0  20        9.08        9.64      1.27 o
  -2   0  20       82.25       78.11      2.92 o
  -1   0  20        8.01        5.94      1.07 o
   0   0  20      282.23      263.35      6.43 o
   1   0  20       82.38       75.58      2.82 o
   2   0  20       20.48       15.19      1.27 o
  -5   1  20        0.19        0.00      0.58 o
  -4   1  20        0.72        0.00      0.58 o
  -3   1  20        6.34        6.62      0.97 o
  -2   1  20       58.15       57.85      2.34 o
  -1   1  20      107.88       97.89      6.33 o
   0   1  20        0.01        0.24      1.12 o
   1   1  20       15.42       13.30      1.31 o
   2   1  20        0.97        1.03      0.44 o
  -2   2  20        1.37        1.13      0.37 o
  -1   2  20        3.35        2.79      1.36 o
   0   2  20        0.01        0.16      0.37 o
   1   2  20        7.79        5.06      0.88 o
  -3   1  21        4.49        3.51      0.78 o
  -2   1  21       13.26       11.01      1.17 o
  -1   1  21       31.54       27.47      1.56 o
   0   1  21       71.35       59.31      2.24 o
   1   1  21        0.03        0.00      0.58 o
 
